# Supplementary material for: Prognostic Impact of Circulating Methylated Homeobox A9 DNA in Patients Undergoing Treatment for Recurrent Ovarian Cancer
Source: Cancers (Basel). 2022 Mar 30;14(7):1766. doi: 10.3390/cancers14071766 (PMC8997085; doi:10.3390/cancers14071766)
Supplement: Supplementary file 1 [file cancers-14-01766-s001.zip]

Archive with 1 entries (1 files):
- cancers-1643918-supplementary.pdf
